# Supplementary material for: The Mechanism of Selective Recognition of Lipid Substrate by hDHHC20 Enzyme
Source: Int J Mol Sci. 2022 Nov 26;23(23):14791. doi: 10.3390/ijms232314791 (PMC9739150; doi:10.3390/ijms232314791)
Supplement: Supplementary file 1 [file ijms-23-14791-s001.zip]

Archive with 1 entries (1 files):
- ijms-2012422-supplementary.pdf
